# Supplementary material for: Artificial intelligence predicts the immunogenic landscape of SARS-CoV-2 leading to universal blueprints for vaccine designs
Source: Sci Rep. 2020 Dec 23;10:22375. doi: 10.1038/s41598-020-78758-5 (PMC7758335; doi:10.1038/s41598-020-78758-5)
Supplement: Supplementary file 1 — Supplementary Table 1. [file 41598_2020_78758_MOESM1_ESM.xls]

## Sheet: ORF3a
Supplementary table 1: Artificial intelligence predicts the immunogenic landscape of SARS-CoV-2: toward universal blueprints for vaccine designs
Brandon Malone*2, Boris Simovski*1, Clément Moliné*1, Jun Cheng2, Marius Gheorghe1, Hugues Fontenelle1, Ioannis Vardaxis1, Simen Tennøe1, Jenny-Ann Malmberg1, Richard Stratford1, Trevor Clancy¶1
1NEC OncoImmunity AS, Oslo Cancer Cluster, Ullernchausseen 64/66, 0379 Oslo, Norway
2NEC Laboratories Europe GmbH Kurfuersten-Anlage 36, 69115 Heidelberg, Germany
*These authors contributed equally
¶Corresponding author (Email: trevor@oncoimmunity.com)
Position	100	101	102	103	104	105	106	107	108	109	110	111	112	113	114	115	116	117	118	119	120	121	122	123	124	125	126	127	128	129	130	131	132	133	134	135	136	137	138	139	140	141	142	143	144	145	146	147	148
Amino acid	G	L	E	A	P	F	L	Y	L	Y	A	L	V	Y	F	L	Q	S	I	N	F	V	R	I	I	M	R	L	W	L	C	W	K	C	R	S	K	N	P	L	L	Y	D	A	N	Y	F	L	C
HLA-A*01:01	0.514873	0.514873	0.514873	0.514873	0.514873	0.515715	0.515715	0.515715	0.515715	0.515715	0.515715	0.515715	0.515715	0.515715	0.515715	0.396817	0.50865	0.50865	0.50865	0.50865	0.50865	0.50865	0.50865	0.572199	0.572199	0.572199	0.572199	0.572199	0.572199	0.572199	0.572199	0.572199	0.572199	0.489236	0.489236	0.489236	0.489236	0.489236	0.489236	0.434247	0.434247	0.434247	0.557535	0.557535	0.557535	0.560237	0.560237	0.560237	0.560237
HLA-A*02:01	0.55445	0.55445	0.55445	0.55445	0.55445	0.566298	0.566298	0.566298	0.566298	0.566298	0.566298	0.566298	0.566298	0.566298	0.566298	0.546847	0.546847	0.546847	0.546847	0.531081	0.531081	0.531081	0.573483	0.670825	0.670825	0.670825	0.670825	0.670825	0.670825	0.670825	0.670825	0.670825	0.670825	0.498594	0.489236	0.489236	0.489236	0.489236	0.489236	0.583278	0.583278	0.583278	0.583278	0.583278	0.583278	0.583278	0.583278	0.583278	0.572883
HLA-A*02:03	0.591955	0.591955	0.591955	0.591955	0.591955	0.591955	0.591955	0.591955	0.591955	0.561069	0.576069	0.576069	0.576069	0.576069	0.576069	0.578857	0.578857	0.578857	0.578857	0.578857	0.578857	0.578857	0.596086	0.688996	0.688996	0.688996	0.688996	0.688996	0.688996	0.688996	0.688996	0.688996	0.688996	0.511236	0.511236	0.511236	0.511236	0.489236	0.489236	0.611584	0.611584	0.611584	0.611584	0.611584	0.611584	0.611584	0.611584	0.611584	0.560237
HLA-A*02:05	0.598041	0.598041	0.598041	0.598041	0.598041	0.598041	0.598041	0.598041	0.598041	0.571203	0.571203	0.571203	0.571203	0.571203	0.571203	0.590055	0.643884	0.643884	0.643884	0.643884	0.643884	0.643884	0.643884	0.680309	0.680309	0.680309	0.680309	0.680309	0.680309	0.680309	0.680309	0.680309	0.680309	0.489236	0.489236	0.489236	0.489236	0.489236	0.524604	0.592704	0.592704	0.592704	0.592704	0.592704	0.592704	0.592704	0.592704	0.592704	0.560237
HLA-A*02:06	0.569873	0.569873	0.569873	0.569873	0.569873	0.569873	0.569873	0.569873	0.569873	0.544788	0.564427	0.564427	0.564427	0.564427	0.564427	0.5741	0.687494	0.687494	0.687494	0.687494	0.687494	0.687494	0.687494	0.687494	0.687494	0.687494	0.680162	0.680162	0.680162	0.680162	0.680162	0.680162	0.680162	0.494702	0.494702	0.494702	0.494702	0.494702	0.494702	0.60597	0.60597	0.60597	0.60597	0.60597	0.60597	0.60597	0.60597	0.60597	0.560237
HLA-A*02:07	0.59088	0.59088	0.59088	0.59088	0.59088	0.59088	0.59088	0.59088	0.59088	0.56426	0.56426	0.56426	0.56426	0.56426	0.56426	0.483766	0.50865	0.50865	0.50865	0.50865	0.50865	0.50865	0.50865	0.650438	0.650438	0.650438	0.650438	0.650438	0.650438	0.650438	0.650438	0.650438	0.650438	0.489236	0.489236	0.489236	0.489236	0.489236	0.489236	0.528145	0.528145	0.528145	0.557299	0.557299	0.557299	0.560237	0.560237	0.560237	0.560237
HLA-A*03:01	0.445554	0.445554	0.445554	0.445554	0.413928	0.54795	0.54795	0.54795	0.54795	0.54795	0.54795	0.54795	0.54795	0.54795	0.54795	0.456983	0.514057	0.528357	0.528357	0.528357	0.528357	0.528357	0.528357	0.783338	0.783338	0.783338	0.783338	0.783338	0.783338	0.783338	0.783338	0.783338	0.783338	0.604307	0.604307	0.604307	0.604307	0.49485	0.49485	0.534311	0.534311	0.534311	0.579784	0.579784	0.579784	0.579784	0.579784	0.579784	0.579784
HLA-A*11:01	0.50598	0.50598	0.50598	0.50598	0.50598	0.50598	0.50598	0.50598	0.50598	0.50598	0.410918	0.410918	0.415727	0.415727	0.415727	0.415727	0.510896	0.510896	0.56006	0.56006	0.56006	0.56006	0.56006	0.756953	0.756953	0.756953	0.756953	0.756953	0.756953	0.756953	0.756953	0.756953	0.756953	0.489236	0.489236	0.489236	0.489236	0.489236	0.489236	0.478971	0.478971	0.478971	0.557299	0.557299	0.557299	0.560237	0.560237	0.560237	0.560237
HLA-A*23:01	0.478262	0.478262	0.478262	0.478262	0.478262	0.523101	0.523101	0.523101	0.523101	0.523101	0.523101	0.523101	0.55084	0.55084	0.55084	0.55084	0.55084	0.55084	0.55084	0.551976	0.551976	0.551976	0.560778	0.686691	0.686691	0.686691	0.686691	0.686691	0.686691	0.686691	0.686691	0.686691	0.686691	0.493904	0.493904	0.493904	0.493904	0.493904	0.493904	0.54475	0.54475	0.54475	0.557299	0.557299	0.557299	0.560237	0.560237	0.560237	0.560237
HLA-A*24:02	0.466059	0.466059	0.466059	0.466059	0.466059	0.556252	0.556252	0.556252	0.556252	0.556252	0.556252	0.556252	0.656264	0.656264	0.656264	0.656264	0.656264	0.656264	0.656264	0.656264	0.656264	0.569632	0.50865	0.704537	0.704537	0.704537	0.704537	0.704537	0.704537	0.704537	0.704537	0.704537	0.704537	0.489236	0.489236	0.489236	0.489236	0.489236	0.489236	0.529179	0.529179	0.548683	0.568142	0.568142	0.568142	0.568142	0.568142	0.568142	0.568142
HLA-A*24:23	0.511059	0.511059	0.511059	0.511059	0.513591	0.565648	0.58997	0.58997	0.58997	0.58997	0.58997	0.58997	0.623349	0.623349	0.623349	0.623349	0.623349	0.623349	0.623349	0.623349	0.623349	0.524337	0.526652	0.69071	0.69071	0.69071	0.69071	0.69071	0.69071	0.69071	0.69071	0.69071	0.69071	0.489236	0.489236	0.489236	0.489236	0.489236	0.489236	0.566614	0.566614	0.566614	0.568083	0.568083	0.568083	0.568083	0.568083	0.568083	0.568083
HLA-A*25:01	0.532478	0.532478	0.532478	0.532478	0.532478	0.532478	0.532478	0.532478	0.532478	0.501739	0.501739	0.501739	0.527501	0.527501	0.527501	0.527501	0.527501	0.53072	0.53072	0.53072	0.535084	0.535084	0.573719	0.578699	0.578699	0.578699	0.578699	0.578699	0.578699	0.578699	0.578699	0.578699	0.578699	0.526127	0.526127	0.526127	0.526127	0.489236	0.489236	0.495348	0.495348	0.553883	0.557299	0.557299	0.557299	0.560769	0.560769	0.560769	0.560769
HLA-A*26:01	0.396448	0.396448	0.398845	0.400518	0.400518	0.483864	0.483864	0.483864	0.483864	0.483864	0.483864	0.483864	0.483864	0.483864	0.483864	0.388411	0.5132	0.5132	0.5132	0.5132	0.5132	0.5132	0.5132	0.572199	0.572199	0.572199	0.572199	0.572199	0.572199	0.572199	0.572199	0.572199	0.572199	0.492132	0.492132	0.492132	0.492132	0.492132	0.492132	0.429096	0.42548	0.422934	0.55786	0.55786	0.55786	0.560237	0.560237	0.560237	0.560237
HLA-A*29:02	0.57463	0.611711	0.611711	0.611711	0.611711	0.611711	0.611711	0.611711	0.611711	0.611711	0.583252	0.583252	0.593123	0.593123	0.593123	0.593123	0.593123	0.593123	0.593123	0.593123	0.593123	0.583844	0.583844	0.673957	0.673957	0.673957	0.673957	0.673957	0.673957	0.673957	0.673957	0.673957	0.673957	0.517508	0.517508	0.517508	0.517508	0.517508	0.517508	0.545775	0.545775	0.545775	0.557358	0.557358	0.557358	0.683327	0.683327	0.683327	0.683327
HLA-A*30:01	0.450176	0.450176	0.395678	0.407166	0.407166	0.421166	0.466466	0.466466	0.466466	0.466466	0.479718	0.479718	0.479718	0.479718	0.479718	0.479718	0.50865	0.548507	0.565762	0.565762	0.565762	0.565762	0.565762	0.720906	0.720906	0.720906	0.720906	0.720906	0.720906	0.720906	0.720906	0.720906	0.720906	0.572885	0.572885	0.572885	0.572885	0.572885	0.572885	0.572885	0.572885	0.526862	0.563976	0.563976	0.563976	0.563976	0.563976	0.563976	0.563976
HLA-A*30:02	0.554479	0.597795	0.597795	0.597795	0.597795	0.597795	0.597795	0.597795	0.597795	0.597795	0.539996	0.539996	0.539996	0.539996	0.518049	0.389608	0.643323	0.643323	0.643323	0.643323	0.643323	0.643323	0.643323	0.698185	0.698185	0.698185	0.698185	0.698185	0.698185	0.698185	0.698185	0.698185	0.698185	0.61296	0.61296	0.61296	0.61296	0.61296	0.61296	0.61296	0.61296	0.61296	0.565247	0.565247	0.565247	0.565247	0.565247	0.565247	0.565247
HLA-A*31:01	0.436457	0.400228	0.404104	0.41408	0.41408	0.537491	0.537491	0.537491	0.537491	0.537491	0.537491	0.537491	0.537491	0.538014	0.54479	0.54479	0.54479	0.54479	0.63236	0.63236	0.63236	0.63236	0.63236	0.720817	0.720817	0.720817	0.720817	0.720817	0.720817	0.720817	0.720817	0.720817	0.720817	0.578416	0.578416	0.512499	0.49352	0.49352	0.49352	0.478224	0.478224	0.478224	0.557299	0.557299	0.557299	0.560237	0.560237	0.560237	0.560237
HLA-A*32:01	0.461273	0.461273	0.461273	0.461273	0.461273	0.511224	0.511224	0.520157	0.520157	0.520157	0.537806	0.537806	0.537806	0.537806	0.537806	0.537806	0.537806	0.555805	0.555805	0.555805	0.555805	0.555805	0.559005	0.646863	0.646863	0.646863	0.646863	0.646863	0.646863	0.646863	0.646863	0.646863	0.646863	0.503684	0.503684	0.503684	0.503684	0.503684	0.503684	0.582983	0.582983	0.582983	0.582983	0.582983	0.582983	0.582983	0.582983	0.582983	0.560237
HLA-A*33:01	0.395678	0.395678	0.399141	0.408968	0.408968	0.552618	0.552618	0.552618	0.552618	0.552618	0.552618	0.552618	0.552618	0.578669	0.578669	0.578669	0.578669	0.578669	0.655081	0.655081	0.655081	0.655081	0.655081	0.680103	0.680103	0.680103	0.680103	0.680103	0.680103	0.680103	0.680103	0.680103	0.680103	0.489236	0.489236	0.489236	0.489236	0.489236	0.489236	0.424032	0.424032	0.422934	0.557299	0.557299	0.557299	0.560237	0.560237	0.560237	0.560237
HLA-A*33:03	0.470639	0.470639	0.470639	0.470639	0.470639	0.565087	0.565087	0.565087	0.565087	0.565087	0.565087	0.565087	0.565087	0.57734	0.57734	0.57734	0.57734	0.57734	0.599445	0.599445	0.599445	0.599445	0.599445	0.685096	0.685096	0.685096	0.685096	0.685096	0.685096	0.685096	0.685096	0.685096	0.685096	0.511021	0.511021	0.511021	0.489236	0.489236	0.489236	0.526993	0.526993	0.526993	0.557299	0.557299	0.557299	0.560237	0.560237	0.560237	0.560237
HLA-A*66:01	0.421033	0.395678	0.408431	0.415498	0.415498	0.415498	0.415498	0.415498	0.415498	0.415498	0.415498	0.415498	0.410734	0.410734	0.410734	0.410734	0.51905	0.51905	0.611914	0.611914	0.611914	0.611914	0.611914	0.660897	0.660897	0.660897	0.660897	0.660897	0.660897	0.660897	0.660897	0.660897	0.660897	0.493166	0.493166	0.493166	0.493166	0.493166	0.493166	0.429983	0.424032	0.422934	0.560106	0.560106	0.560106	0.560237	0.560237	0.560237	0.560237
HLA-A*68:01	0.490642	0.490642	0.514519	0.514519	0.514519	0.54535	0.54535	0.54535	0.54535	0.54535	0.54535	0.54535	0.54535	0.590902	0.590902	0.590902	0.590902	0.590902	0.658065	0.658065	0.658065	0.658065	0.658065	0.688996	0.688996	0.688996	0.688996	0.688996	0.688996	0.688996	0.688996	0.688996	0.688996	0.493166	0.493166	0.493166	0.493166	0.493166	0.493166	0.435711	0.435711	0.435711	0.557299	0.557299	0.557299	0.560237	0.560237	0.560237	0.560237
HLA-A*68:02	0.529269	0.529269	0.557539	0.557539	0.557539	0.557539	0.557539	0.557539	0.557539	0.557539	0.557539	0.557539	0.533866	0.544771	0.544771	0.544771	0.685101	0.685101	0.685101	0.685101	0.685101	0.685101	0.685101	0.685101	0.685101	0.685101	0.609312	0.609312	0.579172	0.579172	0.579172	0.579172	0.579172	0.490507	0.490507	0.490507	0.490507	0.490507	0.490507	0.570662	0.570662	0.570662	0.654211	0.654211	0.654211	0.654211	0.654211	0.654211	0.654211
HLA-A*74:01	0.480183	0.480183	0.480183	0.480183	0.480183	0.528302	0.528302	0.528302	0.528302	0.528302	0.528302	0.528302	0.528302	0.552048	0.552048	0.552048	0.632361	0.632361	0.632361	0.632361	0.632361	0.632361	0.632361	0.722679	0.722679	0.722679	0.722679	0.722679	0.722679	0.722679	0.722679	0.722679	0.722679	0.558384	0.558384	0.558384	0.489236	0.489236	0.489236	0.559337	0.559337	0.559337	0.559337	0.559337	0.559337	0.560237	0.560237	0.560237	0.560237
HLA-B*07:02	0.471914	0.471914	0.473007	0.600104	0.600104	0.600104	0.600104	0.600104	0.600104	0.600104	0.600104	0.600104	0.516307	0.398115	0.392181	0.388411	0.635493	0.635493	0.635493	0.635493	0.635493	0.635493	0.635493	0.635493	0.635493	0.635493	0.577902	0.577902	0.577902	0.577902	0.577902	0.577902	0.577902	0.489236	0.489236	0.489236	0.489236	0.489236	0.489236	0.424032	0.424032	0.422934	0.563001	0.563001	0.563001	0.563001	0.563001	0.563001	0.563001
HLA-B*08:01	0.592812	0.592812	0.592812	0.609913	0.609913	0.609913	0.609913	0.609913	0.609913	0.609913	0.609913	0.609913	0.578245	0.578245	0.578245	0.578245	0.528683	0.528683	0.528683	0.528683	0.528683	0.528683	0.528683	0.590704	0.590704	0.590704	0.590704	0.590704	0.590704	0.590704	0.590704	0.590704	0.582171	0.582171	0.582171	0.582171	0.582171	0.582171	0.582171	0.582215	0.582215	0.582215	0.582215	0.582215	0.582215	0.582215	0.582215	0.582215	0.578349
HLA-B*13:01	0.515464	0.541893	0.541893	0.541893	0.541893	0.541893	0.541893	0.541893	0.541893	0.541893	0.522305	0.522305	0.522305	0.509776	0.509776	0.409759	0.549322	0.549322	0.549322	0.549322	0.56401	0.570228	0.570228	0.572199	0.572199	0.572199	0.572199	0.572199	0.572199	0.572199	0.572199	0.572199	0.572199	0.490595	0.490595	0.490595	0.490595	0.490595	0.490595	0.487166	0.487166	0.487434	0.557299	0.557299	0.557299	0.561241	0.561241	0.561241	0.561241
HLA-B*13:02	0.406078	0.54557	0.54557	0.54557	0.54557	0.54557	0.54557	0.54557	0.54557	0.54557	0.54557	0.499111	0.499111	0.423941	0.423941	0.423941	0.518489	0.518489	0.518489	0.518489	0.518489	0.56618	0.56618	0.572199	0.572199	0.572199	0.572199	0.572199	0.572199	0.572199	0.572199	0.572199	0.572199	0.490004	0.490004	0.490004	0.490004	0.490004	0.490004	0.425744	0.425744	0.422934	0.557299	0.557299	0.557299	0.560237	0.560237	0.560237	0.560237
HLA-B*14:02	0.410365	0.410365	0.410365	0.410365	0.410365	0.585793	0.585793	0.585793	0.585793	0.585793	0.585793	0.585793	0.585793	0.585793	0.526517	0.526517	0.526517	0.526517	0.50865	0.50865	0.50865	0.50865	0.50865	0.573145	0.573145	0.573145	0.573145	0.573145	0.573145	0.573145	0.573145	0.573145	0.573145	0.534749	0.534749	0.534749	0.534749	0.57418	0.57418	0.631675	0.631675	0.631675	0.631675	0.631675	0.631675	0.631675	0.631675	0.631675	0.573414
HLA-B*15:01	0.533867	0.582253	0.582253	0.582253	0.582253	0.645837	0.645837	0.645837	0.645837	0.645837	0.645837	0.645837	0.645837	0.645837	0.645837	0.591326	0.591326	0.604143	0.604143	0.604143	0.604143	0.604143	0.604143	0.604143	0.604143	0.604143	0.588302	0.588302	0.588302	0.588302	0.588302	0.588302	0.588302	0.49653	0.49653	0.49653	0.49653	0.49653	0.49653	0.613534	0.613534	0.613534	0.613534	0.613534	0.613534	0.703921	0.703921	0.703921	0.703921
HLA-B*15:02	0.589857	0.589857	0.589857	0.589857	0.589857	0.589857	0.589857	0.589857	0.589857	0.58444	0.568213	0.568213	0.568213	0.568213	0.55774	0.603174	0.603174	0.638505	0.638505	0.638505	0.638505	0.638505	0.638505	0.638505	0.638505	0.638505	0.61112	0.61112	0.61112	0.61112	0.61112	0.61112	0.584003	0.584003	0.584003	0.584003	0.584003	0.584003	0.584003	0.615484	0.615484	0.625918	0.625918	0.625918	0.625918	0.625918	0.649212	0.649212	0.649212
HLA-B*15:03	0.623717	0.626662	0.626662	0.626662	0.626662	0.626662	0.626662	0.626662	0.626662	0.626662	0.619334	0.619334	0.619334	0.619334	0.619334	0.622202	0.622202	0.64214	0.64214	0.64214	0.64214	0.64214	0.64214	0.64214	0.64214	0.64214	0.572199	0.572199	0.572199	0.572199	0.572199	0.585249	0.585249	0.585249	0.585249	0.585249	0.585249	0.585249	0.585249	0.631439	0.631439	0.631439	0.631439	0.631439	0.631439	0.631439	0.6337	0.6337	0.6337
HLA-B*15:11	0.544833	0.544833	0.544833	0.544833	0.544833	0.576728	0.576728	0.576728	0.576728	0.576728	0.576728	0.576728	0.576728	0.576728	0.576728	0.561886	0.561886	0.561886	0.561886	0.511073	0.511073	0.511073	0.511073	0.572199	0.572199	0.572199	0.572199	0.572199	0.572199	0.572199	0.572199	0.572199	0.572199	0.489236	0.489236	0.489236	0.489236	0.489236	0.489236	0.566171	0.566171	0.566171	0.566171	0.566171	0.566171	0.566171	0.577148	0.577148	0.577148
HLA-B*18:01	0.467921	0.655262	0.655262	0.655262	0.655262	0.655262	0.655262	0.655262	0.655262	0.655262	0.522268	0.522268	0.522268	0.522268	0.442901	0.442901	0.50865	0.542805	0.542805	0.542805	0.542805	0.542805	0.542805	0.572938	0.572938	0.572938	0.572938	0.572938	0.572938	0.572938	0.572938	0.572938	0.572938	0.548666	0.548666	0.548666	0.548666	0.548666	0.548666	0.50321	0.50321	0.50321	0.557299	0.557299	0.557299	0.560237	0.560237	0.560237	0.560237
HLA-B*27:02	0.417158	0.572989	0.572989	0.572989	0.572989	0.572989	0.572989	0.572989	0.572989	0.572989	0.572989	0.548605	0.513412	0.423465	0.506941	0.506941	0.50865	0.50865	0.591608	0.591608	0.591608	0.607781	0.607781	0.607781	0.607781	0.607781	0.607781	0.607781	0.607781	0.607781	0.607781	0.572199	0.572199	0.548511	0.548511	0.548511	0.548511	0.548511	0.548511	0.548511	0.548511	0.518603	0.557299	0.557299	0.557299	0.560237	0.560237	0.560237	0.560237
HLA-B*27:05	0.492787	0.586196	0.586196	0.586196	0.586196	0.586196	0.586196	0.586196	0.586196	0.586196	0.586196	0.530815	0.530815	0.481314	0.490897	0.490897	0.50865	0.50865	0.559698	0.559698	0.559698	0.645104	0.645104	0.645104	0.645104	0.645104	0.645104	0.645104	0.645104	0.645104	0.604768	0.572199	0.572199	0.561163	0.541449	0.541449	0.541449	0.541449	0.541449	0.541449	0.541449	0.511483	0.557299	0.557299	0.557299	0.560237	0.560237	0.560237	0.560237
HLA-B*35:01	0.567019	0.567019	0.567019	0.567019	0.567019	0.567019	0.560862	0.560862	0.560862	0.560862	0.53911	0.53911	0.53911	0.53911	0.502153	0.416929	0.50865	0.587804	0.587804	0.587804	0.587804	0.587804	0.587804	0.587804	0.587804	0.587804	0.572199	0.572199	0.572199	0.572199	0.572199	0.572199	0.572199	0.489236	0.489236	0.489236	0.489236	0.578972	0.578972	0.578972	0.578972	0.578972	0.578972	0.578972	0.578972	0.578972	0.571446	0.571446	0.571446
HLA-B*35:02	0.499211	0.499211	0.499211	0.499211	0.499211	0.499211	0.40429	0.40429	0.40429	0.40429	0.40429	0.40429	0.40429	0.40429	0.399063	0.399063	0.50865	0.536098	0.536098	0.536098	0.536098	0.536098	0.536098	0.572199	0.572199	0.572199	0.572199	0.572199	0.572199	0.572199	0.572199	0.572199	0.572199	0.520537	0.520537	0.520537	0.520537	0.544817	0.544817	0.544817	0.544817	0.544817	0.558303	0.558303	0.558303	0.562453	0.562453	0.562453	0.562453
HLA-B*35:03	0.538731	0.538731	0.538731	0.538731	0.538731	0.538731	0.538731	0.538731	0.534353	0.534353	0.534353	0.534353	0.534353	0.534353	0.392181	0.388411	0.50865	0.601041	0.601041	0.601041	0.601041	0.601041	0.601041	0.601041	0.601041	0.601041	0.572199	0.572199	0.572199	0.572199	0.572199	0.572199	0.572199	0.489236	0.489236	0.489236	0.489236	0.515383	0.515383	0.515383	0.515383	0.515383	0.557299	0.557299	0.557299	0.560237	0.560237	0.560237	0.560237
HLA-B*35:08	0.556412	0.556412	0.556412	0.556412	0.556412	0.558049	0.558049	0.558049	0.558049	0.558049	0.558049	0.558049	0.558049	0.558049	0.504251	0.389608	0.50865	0.623289	0.623289	0.623289	0.623289	0.623289	0.623289	0.623289	0.623289	0.623289	0.572199	0.572199	0.572199	0.572199	0.572199	0.572199	0.572199	0.489236	0.489236	0.489236	0.489236	0.586595	0.586595	0.586595	0.586595	0.586595	0.586595	0.586595	0.586595	0.586595	0.574194	0.574194	0.574194
HLA-B*35:12	0.502672	0.502672	0.502672	0.502672	0.502672	0.502672	0.403078	0.403078	0.403078	0.433298	0.433298	0.433298	0.433298	0.433298	0.433298	0.433298	0.50865	0.541268	0.541268	0.541268	0.541268	0.541268	0.541268	0.572199	0.572199	0.572199	0.572199	0.572199	0.572199	0.572199	0.572199	0.572199	0.572199	0.54775	0.54775	0.54775	0.54775	0.569251	0.569251	0.569251	0.569251	0.569251	0.569251	0.569251	0.569251	0.569251	0.560237	0.560237	0.560237
HLA-B*37:01	0.514111	0.570094	0.570094	0.570094	0.570094	0.570094	0.570094	0.570094	0.570094	0.570094	0.570094	0.523101	0.523101	0.523101	0.523101	0.406287	0.516687	0.516687	0.516687	0.567547	0.567547	0.586153	0.586153	0.586153	0.586153	0.586153	0.586153	0.586153	0.586153	0.586153	0.586153	0.572199	0.572199	0.558025	0.558025	0.558025	0.558025	0.558025	0.558025	0.558025	0.558025	0.513433	0.568142	0.568142	0.568142	0.568142	0.568142	0.568142	0.568142
HLA-B*38:01	0.541289	0.541289	0.545986	0.545986	0.545986	0.545986	0.545986	0.545986	0.545986	0.545986	0.545986	0.545986	0.490387	0.490387	0.490387	0.490387	0.50865	0.50865	0.50865	0.50865	0.50865	0.597706	0.597706	0.597706	0.597706	0.597706	0.597706	0.597706	0.597706	0.597706	0.597706	0.572199	0.572199	0.551777	0.546117	0.546117	0.546117	0.546117	0.546117	0.546117	0.546117	0.541177	0.557299	0.557299	0.557299	0.560237	0.560237	0.560237	0.560237
HLA-B*39:01	0.589591	0.589591	0.589591	0.589591	0.589591	0.589591	0.589591	0.589591	0.589591	0.561033	0.561033	0.561033	0.561033	0.561033	0.547389	0.525703	0.525703	0.525703	0.525703	0.525703	0.525703	0.568697	0.568697	0.57997	0.57997	0.57997	0.57997	0.57997	0.57997	0.57997	0.57997	0.580953	0.580953	0.580953	0.580953	0.580953	0.580953	0.580953	0.580953	0.590458	0.590458	0.590458	0.590458	0.590458	0.590458	0.680904	0.680904	0.680904	0.680904
HLA-B*40:01	0.408767	0.547182	0.547182	0.547182	0.547182	0.547182	0.547182	0.547182	0.547182	0.547182	0.517079	0.517079	0.407454	0.407454	0.407454	0.408138	0.611206	0.611206	0.611206	0.611206	0.611206	0.611206	0.611206	0.611206	0.611206	0.611206	0.574238	0.574238	0.574238	0.574238	0.574238	0.574238	0.574238	0.550549	0.550549	0.550549	0.550549	0.550549	0.550549	0.550549	0.550549	0.422934	0.557299	0.557299	0.557299	0.565791	0.565791	0.565791	0.565791
HLA-B*40:02	0.420143	0.569473	0.569473	0.569473	0.569473	0.569473	0.569473	0.569473	0.569473	0.569473	0.569473	0.569228	0.545315	0.545315	0.484579	0.484579	0.514944	0.514944	0.514944	0.514944	0.514944	0.571528	0.571528	0.572199	0.572199	0.572199	0.572199	0.572199	0.572199	0.572199	0.572199	0.572199	0.572199	0.543754	0.543754	0.543754	0.543754	0.543754	0.543754	0.543754	0.543754	0.522889	0.577095	0.577095	0.577095	0.577095	0.577095	0.577095	0.577095
HLA-B*40:05	0.425231	0.574585	0.574585	0.574585	0.574585	0.574585	0.574585	0.574585	0.574585	0.574585	0.574585	0.531024	0.502066	0.474586	0.474586	0.473322	0.50865	0.50865	0.50865	0.50865	0.50865	0.50865	0.541071	0.572199	0.572199	0.572199	0.572199	0.572199	0.572199	0.572199	0.572199	0.572199	0.572199	0.527651	0.527651	0.527651	0.527651	0.527651	0.527651	0.527651	0.527651	0.515647	0.575381	0.575381	0.575381	0.575381	0.575381	0.575381	0.575381
HLA-B*40:06	0.40599	0.52994	0.52994	0.52994	0.52994	0.52994	0.52994	0.52994	0.52994	0.52994	0.52994	0.526648	0.526648	0.461858	0.461858	0.523162	0.523162	0.523162	0.523162	0.523162	0.523162	0.56163	0.56163	0.572199	0.572199	0.572199	0.572199	0.572199	0.572199	0.572199	0.572199	0.572199	0.572199	0.515862	0.515862	0.515862	0.515862	0.515862	0.515862	0.515862	0.515862	0.422934	0.557299	0.557299	0.557299	0.560237	0.560237	0.560237	0.560237
HLA-B*41:02	0.595175	0.595175	0.595175	0.595175	0.595175	0.595175	0.595175	0.595175	0.595175	0.549225	0.563009	0.563009	0.563009	0.563009	0.563009	0.563009	0.563009	0.563009	0.563009	0.514146	0.514146	0.514146	0.514146	0.572199	0.572199	0.572199	0.572199	0.572199	0.572199	0.572199	0.572199	0.572199	0.572199	0.524076	0.524076	0.524076	0.524076	0.524076	0.524076	0.524076	0.524076	0.487434	0.567729	0.567729	0.567729	0.573149	0.573149	0.573149	0.573149
HLA-B*44:02	0.419788	0.67952	0.67952	0.67952	0.67952	0.67952	0.67952	0.67952	0.67952	0.67952	0.566843	0.506225	0.506225	0.506225	0.432007	0.432007	0.533351	0.533351	0.533351	0.533351	0.533351	0.533351	0.533351	0.594131	0.594131	0.594131	0.594131	0.594131	0.594131	0.594131	0.594131	0.594131	0.572199	0.489236	0.489236	0.489236	0.489236	0.526728	0.526728	0.526728	0.526728	0.573148	0.573148	0.573148	0.573148	0.573148	0.573148	0.573148	0.573148
HLA-B*44:03	0.552486	0.636766	0.636766	0.636766	0.636766	0.636766	0.636766	0.636766	0.636766	0.636766	0.619377	0.527949	0.527949	0.424414	0.424414	0.424414	0.530101	0.530101	0.530101	0.530101	0.530101	0.530101	0.530101	0.586035	0.586035	0.586035	0.586035	0.586035	0.586035	0.586035	0.586035	0.586035	0.572199	0.489236	0.489236	0.489236	0.489236	0.52401	0.52401	0.52401	0.52401	0.52401	0.564154	0.564154	0.564154	0.564154	0.564154	0.564154	0.564154
HLA-B*45:01	0.430129	0.609525	0.609525	0.609525	0.609525	0.609525	0.609525	0.609525	0.609525	0.609525	0.566371	0.471515	0.471515	0.434016	0.434016	0.434016	0.528889	0.528889	0.528889	0.528889	0.528889	0.528889	0.528889	0.572199	0.572199	0.572199	0.572199	0.572199	0.572199	0.572199	0.572199	0.572199	0.572199	0.489236	0.489236	0.489236	0.489236	0.489236	0.489236	0.435062	0.435062	0.435062	0.557299	0.557299	0.557299	0.560237	0.560237	0.560237	0.560237
HLA-B*46:01	0.525891	0.525891	0.525891	0.549432	0.549432	0.584227	0.584227	0.584227	0.584227	0.584227	0.584227	0.584227	0.584227	0.584227	0.392181	0.391853	0.550917	0.550917	0.550917	0.550917	0.550917	0.550917	0.550917	0.572199	0.572199	0.572199	0.572199	0.572199	0.572199	0.572199	0.572199	0.572199	0.572199	0.49225	0.49225	0.49225	0.49225	0.49225	0.49225	0.484209	0.484209	0.484209	0.557299	0.557299	0.557299	0.562689	0.562689	0.562689	0.562689
HLA-B*48:01	0.513923	0.513923	0.513923	0.5476	0.5476	0.5476	0.5476	0.5476	0.5476	0.5476	0.5476	0.5476	0.513095	0.513095	0.513095	0.513095	0.50865	0.50865	0.50865	0.50865	0.50865	0.50865	0.50865	0.580827	0.580827	0.580827	0.580827	0.580827	0.580827	0.580827	0.580827	0.580827	0.580827	0.531344	0.531344	0.531344	0.531344	0.531344	0.531344	0.566614	0.566614	0.566614	0.571363	0.571363	0.571363	0.571363	0.571363	0.571363	0.571363
HLA-B*49:01	0.407172	0.625864	0.625864	0.625864	0.625864	0.625864	0.625864	0.625864	0.625864	0.625864	0.578248	0.487234	0.487234	0.424532	0.424532	0.424532	0.511191	0.511191	0.511191	0.511191	0.511191	0.544168	0.544168	0.577311	0.577311	0.577311	0.577311	0.577311	0.577311	0.577311	0.577311	0.577311	0.577311	0.520999	0.520999	0.520999	0.520999	0.520999	0.520999	0.425049	0.425113	0.425113	0.562735	0.562735	0.562735	0.562735	0.562735	0.562735	0.562735
HLA-B*50:01	0.462531	0.627679	0.627679	0.627679	0.627679	0.627679	0.627679	0.627679	0.627679	0.627679	0.627679	0.51288	0.51288	0.40122	0.40122	0.40122	0.50865	0.50865	0.50865	0.50865	0.50865	0.50865	0.50865	0.572199	0.572199	0.572199	0.572199	0.572199	0.572199	0.572199	0.572199	0.572199	0.572199	0.49222	0.49222	0.49222	0.49222	0.49222	0.49222	0.42678	0.42678	0.422934	0.557299	0.557299	0.557299	0.564816	0.564816	0.564816	0.564816
HLA-B*51:01	0.399283	0.399283	0.399283	0.399283	0.399283	0.40689	0.40689	0.40689	0.40689	0.444289	0.444289	0.444289	0.444289	0.444289	0.444289	0.528835	0.528835	0.528835	0.528835	0.528835	0.528835	0.528835	0.528835	0.572199	0.572199	0.572199	0.572199	0.572199	0.572199	0.572199	0.572199	0.572199	0.572199	0.560986	0.560986	0.560986	0.560986	0.560986	0.560986	0.526469	0.526469	0.530867	0.565779	0.565779	0.565779	0.565779	0.565779	0.565779	0.565779
HLA-B*52:01	0.395678	0.522287	0.522287	0.522287	0.522287	0.522287	0.522287	0.522287	0.522287	0.522287	0.522287	0.515867	0.497768	0.497768	0.497768	0.572948	0.572948	0.572948	0.572948	0.572948	0.572948	0.572948	0.572948	0.572948	0.572199	0.572199	0.572199	0.572199	0.572199	0.572199	0.572199	0.572199	0.572199	0.521542	0.521542	0.521542	0.521542	0.521542	0.521542	0.547645	0.547645	0.547645	0.557299	0.557299	0.557299	0.560237	0.560237	0.560237	0.560237
HLA-B*53:01	0.526364	0.526364	0.526364	0.526364	0.526364	0.534648	0.534648	0.534648	0.534648	0.534648	0.534648	0.534648	0.534648	0.534648	0.501995	0.567038	0.567038	0.567038	0.567038	0.580045	0.599496	0.599496	0.599496	0.599496	0.599496	0.599496	0.599496	0.599496	0.599496	0.578442	0.578442	0.578442	0.572199	0.489236	0.489236	0.489236	0.489236	0.541383	0.541383	0.541383	0.541383	0.54626	0.557299	0.557299	0.557299	0.560237	0.560237	0.560237	0.560237
HLA-B*54:01	0.429868	0.522347	0.522347	0.522347	0.522347	0.522347	0.522347	0.522347	0.522347	0.522347	0.522347	0.516987	0.516987	0.396847	0.412609	0.412609	0.516244	0.516244	0.516244	0.516244	0.516244	0.516244	0.516244	0.572199	0.572199	0.572199	0.572199	0.572199	0.572199	0.572199	0.572199	0.572199	0.572199	0.49427	0.489236	0.489236	0.489236	0.489236	0.489236	0.424032	0.424032	0.422934	0.557299	0.557299	0.557299	0.560237	0.560237	0.560237	0.560237
HLA-B*55:01	0.395678	0.45374	0.45374	0.482861	0.482861	0.482861	0.482861	0.482861	0.482861	0.482861	0.482861	0.482861	0.482861	0.400008	0.400008	0.400008	0.50865	0.50865	0.50865	0.50865	0.50865	0.50865	0.50865	0.572199	0.572199	0.572199	0.572199	0.572199	0.572199	0.572199	0.572199	0.572199	0.572199	0.489236	0.489236	0.489236	0.489236	0.489236	0.489236	0.426543	0.426543	0.422934	0.557299	0.557299	0.557299	0.560237	0.560237	0.560237	0.560237
HLA-B*56:01	0.412933	0.447919	0.447919	0.480704	0.480704	0.480704	0.480704	0.480704	0.480704	0.480704	0.480704	0.480704	0.480704	0.407188	0.407498	0.407498	0.50865	0.50865	0.50865	0.50865	0.50865	0.50865	0.50865	0.572199	0.572199	0.572199	0.572199	0.572199	0.572199	0.572199	0.572199	0.572199	0.572199	0.489236	0.489236	0.489236	0.489236	0.489236	0.489236	0.42623	0.424032	0.427661	0.557299	0.557299	0.557299	0.561064	0.561064	0.561064	0.561064
HLA-B*56:02	0.459946	0.448007	0.448007	0.480881	0.480881	0.480881	0.480881	0.480881	0.480881	0.480881	0.480881	0.480881	0.480881	0.400215	0.400215	0.400215	0.511162	0.511162	0.511162	0.511162	0.511162	0.511162	0.511162	0.572199	0.572199	0.572199	0.572199	0.572199	0.572199	0.572199	0.572199	0.572199	0.572199	0.489236	0.489236	0.489236	0.489236	0.489236	0.489236	0.434119	0.424032	0.422934	0.557299	0.557299	0.557299	0.560975	0.560975	0.560975	0.560975
HLA-B*57:01	0.56608	0.56608	0.56608	0.56608	0.56608	0.56608	0.56608	0.56608	0.546414	0.546414	0.485975	0.50362	0.50362	0.50362	0.50362	0.50362	0.592075	0.592075	0.592075	0.664932	0.664932	0.664932	0.664932	0.664932	0.664932	0.664932	0.664932	0.664932	0.664932	0.65154	0.65154	0.65154	0.572199	0.493373	0.493373	0.493373	0.493373	0.515885	0.515885	0.515885	0.515885	0.553056	0.557299	0.557299	0.557299	0.58086	0.58086	0.58086	0.58086
HLA-B*58:01	0.557624	0.591413	0.591413	0.591413	0.591413	0.591413	0.591413	0.591413	0.591413	0.591413	0.529467	0.529503	0.529503	0.529503	0.529503	0.54349	0.704454	0.704454	0.704454	0.704454	0.704454	0.704454	0.704454	0.704454	0.704454	0.704454	0.618359	0.618359	0.618359	0.618359	0.618359	0.618359	0.572199	0.489236	0.489236	0.495573	0.495573	0.501053	0.501053	0.501053	0.501053	0.501053	0.557299	0.557299	0.557299	0.560237	0.560237	0.560237	0.560237
HLA-B*58:02	0.491324	0.520219	0.520219	0.520219	0.520219	0.520219	0.520219	0.520219	0.520219	0.520219	0.520219	0.494228	0.494228	0.494228	0.494228	0.494228	0.50865	0.50865	0.50865	0.524705	0.524705	0.524705	0.524705	0.576129	0.576129	0.576129	0.576129	0.576129	0.576129	0.576129	0.576129	0.576129	0.576129	0.489236	0.489236	0.489236	0.489236	0.496532	0.496532	0.496532	0.496532	0.496532	0.557299	0.557299	0.557299	0.56783	0.56783	0.56783	0.56783
Class I sum	32.5982	35.158	35.1839	35.5201	35.4911	36.7358	36.6048	36.6137	36.5897	36.4372	35.764	35.0709	34.8227	33.8315	33.159	32.4887	36.4504	36.9742	37.5029	37.5414	37.5799	37.8191	37.9031	41.1878	41.187	41.187	40.7145	40.7145	40.6844	40.6499	40.6096	40.516	40.3129	34.1762	34.1365	34.0769	33.967	34.2568	34.2921	34.6242	34.6024	34.3239	37.6529	37.6529	37.6529	38.1045	38.1121	38.1121	37.8872
Class I mean	0.493912	0.532697	0.53309	0.538184	0.537743	0.556604	0.554618	0.554753	0.554389	0.552079	0.541879	0.531377	0.527616	0.512599	0.502409	0.492254	0.552278	0.560216	0.568226	0.568809	0.569392	0.573017	0.57429	0.624057	0.624046	0.624046	0.616887	0.616887	0.61643	0.615908	0.615297	0.613879	0.610801	0.517821	0.517219	0.516316	0.514651	0.519042	0.519578	0.524609	0.524279	0.520059	0.570498	0.570498	0.570498	0.57734	0.577455	0.577455	0.574049
HLA-DRB1*01:01	0.67	0.67	1.8	1.8	2.5	2.6	4.7	4.7	4.7	4.7	4.7	4.7	4.7	4.7	4.7	4.7	4.7	4.7	4.7	4.7	7.2	7.2	7.2	7.2	7.2	7.2	7.2	7.2	14	23	24	26	29	40	37	37	37	37	37	37	37	37	37	37	37	37	37	37	37
HLA-DRB1*01:02	5	5	5	5	5	5	4.4	4.4	4.4	4.4	4.4	4.4	4.4	4.4	4.4	0.73	0.73	0.73	0.73	0.73	0.73	0.73	0.73	0.73	0.73	0.73	0.73	0.73	0.73	0.73	0.73	0.73	0.73	0.73	0.73	0.73	11	11	11	11	46	46	46	46	46	46	46	46	46
HLA-DRB1*03:01	34	34	34	34	34	34	34	34	21	17	14	11	5.6	5.6	5.6	4.2	4.2	4.2	4.2	4.2	4.2	4.2	4.2	4.2	4.2	4.2	4.2	4.2	4.2	4.2	5.4	8.8	23	13	9.6	7.3	6.8	6.8	6.8	6.8	6.8	6.8	6.8	6.8	6.8	6.8	6.8	6.8	6.8
HLA-DRB1*04:01	7.4	11	11	9.1	7.5	6.7	6.7	3.5	1.9	1.9	1.9	1.9	1.9	1.9	1.9	1.9	1.9	1.9	1.9	1.9	1.9	1.9	1.9	2	2.3	2.7	3.9	9.3	14	20	20	22	31	24	16	12	11	11	11	11	11	11	11	11	11	11	11	11	11
HLA-DRB1*04:02	15	15	15	15	15	22	22	22	22	22	22	22	22	22	22	22	22	12	12	0.06	0.06	0.06	0.06	0.06	0.06	0.06	0.06	0.06	0.06	0.06	0.06	0.06	0.06	0.06	0.06	0.06	0.06	0.06	0.06	0.06	6.4	6.4	6.4	6.4	6.4	6.4	6.4	6.4	6.4
HLA-DRB1*04:03	14	14	14	14	14	14	15	18	8.4	4.5	3.8	3.5	3.1	3.1	3.1	3.1	3.1	3.1	3.1	3.1	3.1	3.1	3.1	3.1	3.1	3.1	3.1	3.3	5.5	8.8	12	18	32	45	36	30	28	28	28	28	28	28	28	28	28	28	28	28	28
HLA-DRB1*04:04	22	23	19	17	15	8.1	6.4	6.4	3.2	3.1	3.1	3.1	3.1	3.1	3.1	3.1	3.1	3.1	3.1	3.1	3.1	3.1	3.1	3.1	4.3	5.2	6.6	9.2	9.2	9.2	9.2	9.2	9.2	9.2	9.2	9.2	9.2	13	16	16	29	29	29	29	29	29	29	29	29
HLA-DRB1*04:05	5.9	5.9	6.1	6.1	6.1	6.1	6.1	3.4	1.5	1.1	1.1	1.1	1.1	1.1	1.1	1.1	1.1	1.1	1.1	1.1	1.1	1.1	1.1	1.1	1.6	2.1	7.4	7.4	7.4	13	14	16	20	20	20	28	28	26	26	26	26	24	21	21	21	21	21	21	21
HLA-DRB1*04:07	19	22	22	22	22	22	22	15	4.1	2.3	1.9	1.8	1.8	1.8	1.8	1.8	1.8	1.8	1.8	1.8	1.8	1.8	1.8	1.8	1.8	1.8	2.3	3.5	11	24	30	41	54	25	17	13	12	12	12	12	12	12	12	12	12	12	12	12	12
HLA-DRB1*04:11	14	14	14	14	14	14	16	18	3.8	1.9	1.7	1.7	1.5	1.4	1.4	1.4	1.4	1.4	1.4	1.4	1.4	1.4	1.4	1.4	1.4	1.4	1.4	1.4	2.1	4.7	5.8	11	20	31	35	30	28	28	28	28	28	28	28	28	28	28	28	28	28
HLA-DRB1*07:01	1.1	2.4	17	17	21	21	16	14	11	7.1	6.8	6.8	6.8	6.8	6.8	6.8	6.8	6.8	6.8	6.8	6.8	6.8	6.8	6.8	6.8	8.1	8.1	8.2	8.2	8.2	14	14	14	14	14	14	14	14	14	14	14	14	16	19	23	25	25	25	31
HLA-DRB1*08:01	14	14	14	14	14	14	14	14	14	14	14	14	14	14	14	3.3	3.3	3.3	3.3	3.3	3.3	3.3	3.3	3.3	3.3	3.3	3.3	3.3	3.3	3.3	3.3	3.3	3.3	3.3	3.3	3.3	4.7	4.7	4.7	4.7	4.7	4.7	4.7	4.7	4.7	4.7	42	42	42
HLA-DRB1*08:02	28	28	28	28	28	26	22	22	22	22	22	22	22	22	18	4.2	4.2	4.2	4.2	4.2	4.2	4.2	4.2	4.2	4.2	4.2	4.2	4.2	4.2	4.2	4.5	5.1	5.1	15	21	31	31	35	45	59	59	59	59	59	59	59	59	59	59
HLA-DRB1*08:03	12	12	12	12	12	12	12	14	6.7	2.6	1.9	1.5	1.1	0.91	0.91	0.91	0.91	0.91	0.91	0.91	0.91	0.91	0.91	0.91	0.91	0.91	0.91	0.91	1.4	2.4	5.2	8.9	17	27	23	18	18	18	18	18	18	18	18	18	18	18	18	18	18
HLA-DRB1*08:07	9.3	9.3	9.3	9.3	9.3	9.3	9.9	13	8.9	4.2	3.5	2.8	1.6	1.1	1.1	1.1	1.1	1.1	1.1	1.1	1.1	1.1	1.1	1.1	1.1	1.1	1.1	1.1	1.2	2	3.7	6	11	20	28	35	37	44	47	47	47	47	47	47	47	47	47	47	47
HLA-DRB1*09:01	13	13	13	13	13	13	16	16	23	25	32	32	32	32	32	28	28	28	28	28	28	28	28	28	28	28	28	28	28	28	29	30	30	36	36	36	36	36	36	36	36	36	36	36	37	41	50	66	64
HLA-DRB1*10:01	7.5	8.1	8.1	8.1	8.1	8.5	11	11	4.9	3.2	3	3	3	3	3	3	3	3	3	3	3	3	3	3	3	3	3	3.8	7.4	12	15	20	29	41	46	41	40	40	40	40	40	40	40	40	40	40	40	40	40
HLA-DRB1*11:01	2.5	2.5	2.5	2.5	2.5	2.5	2.5	2.5	2.5	2.5	2.5	2.5	2.5	2.5	2.5	0.42	0.42	0.42	0.42	0.42	0.42	0.42	0.42	0.42	0.42	0.42	0.42	0.42	0.42	0.42	0.42	0.44	0.44	1.3	2	13	14	14	14	14	18	23	33	42	47	47	47	47	34
HLA-DRB1*11:03	33	36	39	39	40	41	45	42	18	12	9.5	8.2	5.3	3.7	3.3	3.3	3.3	3.3	3.3	3.3	3.3	3.3	3.3	3.3	3.3	3.3	3.3	3.3	3.3	3.8	4.4	5.3	5.3	5.3	5.3	5.3	5.3	5.3	5.6	5.7	6.5	11	16	24	37	45	58	58	58
HLA-DRB1*11:04	12	12	12	12	12	12	11	11	11	11	11	11	11	11	11	0.12	0.12	0.12	0.12	0.12	0.12	0.12	0.12	0.12	0.12	0.12	0.12	0.12	0.12	0.12	0.12	0.12	0.12	0.12	0.12	0.12	7.1	7.1	7.1	7.1	7.1	7.1	59	59	59	59	59	59	59
HLA-DRB1*12:01	2.45	2.45	2.45	2.45	2.45	2.45	2.45	1.205	1	0.575	0.455	0.455	0.455	0.455	0.455	0.455	0.455	0.455	0.455	0.455	0.455	0.455	0.455	0.455	0.455	0.545	1.01	1.91	5.8	10.25	17.5	21.5	21.5	12.85	12.85	12.85	12.85	12.85	12.85	12.85	12.85	12.85	12.85	12.85	12.85	12.85	12.85	12.85	18.5
HLA-DRB1*12:02	21	22	23	23	23	23	22	21	11	4.8	4.2	3.6	2.8	1.7	1.5	1.5	1.5	1.5	1.5	1.5	1.5	1.5	1.5	1.5	1.5	1.5	1.5	1.5	1.5	2.2	3.1	4.2	4.6	4.6	4.6	4.6	4.6	5.3	6.8	7.9	12	18	25	33	43	43	43	43	43
HLA-DRB1*13:01	9.2	9.2	9.2	9.2	9.2	9.2	9.2	9.2	9.2	9.2	9.2	9.2	9.2	9.2	9.2	2	2	2	2	2	2	2	2	2	2	2	2	2	2	2	2	2	2	2	2	2	2.5	2.5	2.5	2.5	8.8	8.8	30	30	30	30	30	30	30
HLA-DRB1*13:02	22	22	26	26	29	38	28	13	12	4.1	4.1	4.1	4.1	4.1	4.1	4.1	4.1	4.1	4.1	4.1	4.1	4.1	4.1	4.1	4.1	4.1	4.1	5.6	16	16	24	24	24	15	15	13	13	13	13	13	13	13	13	13	13	13	13	13	13
HLA-DRB1*13:03	36	45	45	45	45	45	45	36	5.6	2.6	2	1.8	1.3	1.1	1.1	1.1	1.1	1.1	1.1	1.1	1.1	1.1	1.1	1.1	1.1	1.1	1.1	1.1	1.7	4.6	9.8	18	18	18	18	17	16	16	16	16	16	16	16	16	16	16	16	16	16
HLA-DRB1*14:01	23	23	23	23	23	23	23	24	9.1	2.9	2.3	2.1	0.85	0.56	0.56	0.56	0.56	0.56	0.56	0.56	0.56	0.56	0.56	0.56	0.56	0.56	0.56	0.56	0.7	1.4	2.4	6	14	27	32	28	27	27	27	27	27	27	27	27	27	27	27	27	27
HLA-DRB1*14:02	21	27	27	27	27	27	27	20	4.3	2.2	1.5	1.2	0.98	0.98	0.98	0.98	0.98	0.98	0.98	0.98	0.98	0.98	0.98	0.98	0.98	0.98	0.98	1.3	2.9	5.8	9.9	17	26	19	13	9.3	8.7	8.7	8.7	8.7	8.7	8.7	8.7	8.7	8.7	8.7	8.7	8.7	8.7
HLA-DRB1*14:08	26	26	26	26	26	26	26	29	17	8.6	5.7	4.5	2	1.3	1.3	1.3	1.3	1.3	1.3	1.3	1.3	1.3	1.3	1.3	1.3	1.3	1.3	1.3	1.8	2.9	4.4	9.1	17	33	36	36	35	35	35	35	35	35	35	35	35	35	35	35	35
HLA-DRB1*14:54	23	23	23	23	23	23	23	24	9.1	2.9	2.3	2.1	0.85	0.56	0.56	0.56	0.56	0.56	0.56	0.56	0.56	0.56	0.56	0.56	0.56	0.56	0.56	0.56	0.7	1.4	2.4	6	14	27	32	28	27	27	27	27	27	27	27	27	27	27	27	27	27
HLA-DRB1*15:01	3.2	4.3	4.6	4.6	4.6	4.6	4.6	3.4	3.2	3.1	3.1	3.1	3.1	3.1	3.1	2.1	2.1	2.1	2.1	2.1	2.1	2.1	2.1	2.1	2.1	2.1	2.1	2.1	2.1	2.1	2.2	2.6	2.6	5	7.4	5.4	5	5	5	5	5	5	5	5	5	5	5	5	5
HLA-DRB1*15:02	4.5	4.5	4.9	7.4	7.4	7.4	7.4	7.4	7.4	7.4	7.4	7.4	7.4	7.4	7.4	0.07	0.07	0.07	0.07	0.07	0.07	0.07	0.07	0.07	0.07	0.07	0.07	0.07	0.07	0.07	0.07	0.07	0.07	0.07	0.07	0.07	9.8	9.8	9.8	9.8	21	21	21	21	21	21	21	21	21
HLA-DRB1*15:03	6.3	8.6	8.2	8.2	8.2	8.2	8.2	6.9	1.7	0.63	0.59	0.59	0.59	0.59	0.59	0.59	0.59	0.59	0.59	0.59	0.59	0.59	0.59	0.59	0.59	0.6	0.6	0.62	2	5.2	7.4	11	16	18	16	13	12	12	12	12	12	12	12	12	12	12	12	12	12
HLA-DRB1*16:01	6.4	12	13	13	13	13	13	13	4.8	2.7	2.3	2	2	2	2	2	2	2	2	2	2	2	2	2	2	2	2.2	2.4	4	7.6	9.3	13	14	14	14	14	14	14	15	15	16	19	23	23	23	23	23	23	23
HLA-DRB1*16:02	5.8	12	16	16	16	16	16	13	3.1	1.6	1.3	1.3	1.3	1.3	1.3	1.3	1.3	1.3	1.3	1.3	1.3	1.3	1.3	1.3	1.3	1.3	1.5	2.1	6.1	14	18	26	34	35	28	23	22	22	22	22	22	22	22	22	22	22	22	22	22
Class II sum	479.22	522.92	548.15	546.75	551.85	559.65	551.55	510.005	295.5	219.805	211.245	202.445	185.425	180.455	175.855	113.795	113.795	103.795	103.795	91.855	94.355	94.355	94.355	94.455	96.455	99.655	108.92	122.76	173.1	247.65	313.3	406.42	542.02	601.53	590.23	570.23	587.61	601.11	619.91	635.11	716.85	733.35	831.45	859.45	892.45	906.45	965.75	981.75	978.4
Class II mean	14.0947	15.38	16.1221	16.0809	16.2309	16.4603	16.2221	15.0001	8.69118	6.46485	6.21309	5.95426	5.45368	5.3075	5.17221	3.34691	3.34691	3.05279	3.05279	2.70162	2.77515	2.77515	2.77515	2.77809	2.83691	2.93103	3.20353	3.61059	5.09118	7.28382	9.21471	11.9535	15.9418	17.6921	17.3597	16.7715	17.2826	17.6797	18.2326	18.6797	21.0838	21.5691	24.4544	25.2779	26.2485	26.6603	28.4044	28.875	28.7765
[truncated: 2 more columns]
